# Supplementary material for: Adherence to Dietary Guidelines among Women with and without Gestational Diabetes: Evidence from the Growing up in New Zealand Study
Source: Nutrients. 2022 May 21;14(10):2145. doi: 10.3390/nu14102145 (PMC9144046; doi:10.3390/nu14102145)
Supplement: Supplementary file 1 [file nutrients-14-02145-s001.zip]

Archive with 1 entries (1 files):
- nutrients-1717580-supplementary.pdf
